# Supplementary material for: Lactiplantibacillus plantarum 1008 Enhances Testicular Function and Spermatogenesis via the Modulation of Gut Microbiota in Male Mice with High-Fat-Diet-Induced Obesity
Source: Biology (Basel). 2024 Oct 31;13(11):890. doi: 10.3390/biology13110890 (PMC11592197; doi:10.3390/biology13110890)
Supplement: Supplementary file 1 [file biology-13-00890-s001.zip]

Archive with 1 entries (1 files):
- biology-3252161-supplementary.pdf
